# Supplementary material for: Polymorphisms in folate-metabolizing genes, chromosome damage, and risk of Down syndrome in Italian women: identification of key factors using artificial neural networks
Source: BMC Med Genomics. 2010 Sep 24;3:42. doi: 10.1186/1755-8794-3-42 (PMC2949778; doi:10.1186/1755-8794-3-42)
Supplement: Additional file 1 — Database. The database used for analysis in an Excel .csv format. [file 1755-8794-3-42-S1.CSV]

MTRR66_AA	MTRR66_AG	MTRR66_GG	MTR2756_AA	MTR2756_AG	MTR2756_GG	MTHFR677_CC	MTHFR677_CT	MTHFR677_TT	RFC1-80_GG	RFC1-80_GA	RFC1-80_AA	TYMS6bpdel_+/+	TYMS6bpdel_+/-	TYMS6bpdel_-/-	TYMS28bprep_2R/2R	TYMS28bprep_2R/3R	TYMS28bprep_3R/3R	MTHFR1298_AA	MTHFR1298_AC	BNMN�	MDS	Controls
1	0	0	1	0	0	0	1	0	0	1	0	0	1	0	0	1	0	1	0	16,50	1	0
1	0	0	1	0	0	0	1	0	0	1	0	0	1	0	1	0	0	0	1	13,50	1	0
0	0	1	0	1	0	1	0	0	1	0	0	0	0	1	0	0	1	1	0	21,50	1	0
0	1	0	0	1	0	0	1	0	1	0	0	0	1	0	0	0	1	1	0	18,00	1	0
1	0	0	1	0	0	0	1	0	0	1	0	0	1	0	0	1	0	0	1	21,50	1	0
1	0	0	0	1	0	1	0	0	0	1	0	0	1	0	0	1	0	1	0	8,00	1	0
0	0	1	1	0	0	0	1	0	0	1	0	0	1	0	0	1	0	1	0	13,50	1	0
0	1	0	1	0	0	0	0	1	0	0	1	0	1	0	0	1	0	1	0	22,50	1	0
0	0	1	1	0	0	1	0	0	0	1	0	0	1	0	0	0	1	0	1	14,50	1	0
0	1	0	1	0	0	0	0	1	0	1	0	1	0	0	1	0	0	1	0	35,50	1	0
1	0	0	1	0	0	0	1	0	1	0	0	0	1	0	0	0	1	0	1	9,50	1	0
0	1	0	0	1	0	0	1	0	1	0	0	0	1	0	1	0	0	1	0	11,00	1	0
0	0	1	1	0	0	0	1	0	0	1	0	0	1	0	0	1	0	1	0	11,50	1	0
0	1	0	1	0	0	0	1	0	0	1	0	1	0	0	1	0	0	0	1	12,00	1	0
0	1	0	1	0	0	0	0	1	1	0	0	0	1	0	0	1	0	1	0	12,50	1	0
0	1	0	0	1	0	0	1	0	0	1	0	0	1	0	0	1	0	0	1	15,00	1	0
0	0	1	1	0	0	0	0	1	1	0	0	0	1	0	0	0	1	1	0	22,00	1	0
0	1	0	0	1	0	0	1	0	1	0	0	1	0	0	0	1	0	0	1	26,00	1	0
1	0	0	1	0	0	0	0	1	1	0	0	0	0	1	0	1	0	1	0	14,00	1	0
0	1	0	0	1	0	0	1	0	0	1	0	1	0	0	0	1	0	0	1	21,00	1	0
1	0	0	1	0	0	1	0	0	1	0	0	0	0	1	0	1	0	0	1	12,00	1	0
0	1	0	1	0	0	0	1	0	1	0	0	0	1	0	0	1	0	0	1	6,00	1	0
1	0	0	0	1	0	0	1	0	1	0	0	1	0	0	1	0	0	0	1	40,50	1	0
1	0	0	1	0	0	0	1	0	1	0	0	0	1	0	0	1	0	1	0	12,00	1	0
0	0	1	1	0	0	0	1	0	0	1	0	0	1	0	0	1	0	0	1	17,50	1	0
0	1	0	0	1	0	0	1	0	0	1	0	0	1	0	0	1	0	0	1	11,50	1	0
0	1	0	1	0	0	1	0	0	0	1	0	0	1	0	0	1	0	0	1	13,50	1	0
0	1	0	1	0	0	0	1	0	0	1	0	0	1	0	0	1	0	0	1	14,00	1	0
0	1	0	1	0	0	0	1	0	0	1	0	0	1	0	0	1	0	1	0	13,50	1	0
0	1	0	1	0	0	0	1	0	0	1	0	0	1	0	0	0	1	1	0	11,00	0	1
0	1	0	1	0	0	0	1	0	1	0	0	0	1	0	0	0	1	0	1	15,00	0	1
0	1	0	0	1	0	1	0	0	0	0	1	0	1	0	0	1	0	0	1	11,50	0	1
0	1	0	1	0	0	1	0	0	0	1	0	0	0	1	0	1	0	0	1	8,00	0	1
0	1	0	1	0	0	1	0	0	0	0	1	0	1	0	0	1	0	1	0	11,50	0	1
1	0	0	1	0	0	1	0	0	0	1	0	1	0	0	0	0	1	1	0	11,50	0	1
0	0	1	1	0	0	0	1	0	0	1	0	0	1	0	0	1	0	0	1	9,00	0	1
1	0	0	0	1	0	0	1	0	0	0	1	0	1	0	1	0	0	0	1	4,00	0	1
1	0	0	1	0	0	0	1	0	1	0	0	0	1	0	1	0	0	1	0	8,00	0	1
1	0	0	1	0	0	0	1	0	0	1	0	1	0	0	1	0	0	1	0	9,00	0	1
0	1	0	1	0	0	0	1	0	1	0	0	0	1	0	0	0	1	0	1	11,00	0	1
0	0	1	1	0	0	1	0	0	1	0	0	1	0	0	1	0	0	0	1	7,50	0	1
0	0	1	1	0	0	1	0	0	0	1	0	0	1	0	0	0	1	0	1	7,00	0	1
0	0	1	1	0	0	1	0	0	1	0	0	1	0	0	0	1	0	0	1	8,50	0	1
1	0	0	1	0	0	1	0	0	0	1	0	0	0	1	0	1	0	0	1	7,00	0	1
0	0	1	0	1	0	1	0	0	1	0	0	1	0	0	1	0	0	0	1	7,00	0	1
0	1	0	1	0	0	0	1	0	0	1	0	1	0	0	1	0	0	0	1	6,00	0	1
1	0	0	1	0	0	0	0	1	0	0	1	0	1	0	0	0	1	1	0	11,00	0	1
1	0	0	1	0	0	0	1	0	1	0	0	1	0	0	0	1	0	0	1	4,50	0	1
0	1	0	1	0	0	1	0	0	0	1	0	0	1	0	0	1	0	0	1	7,50	0	1
0	1	0	0	1	0	0	0	1	0	1	0	1	0	0	0	1	0	1	0	17,00	0	1
0	1	0	1	0	0	0	1	0	1	0	0	0	1	0	0	1	0	1	0	8,50	0	1
1	0	0	1	0	0	0	0	1	0	0	1	0	1	0	0	0	1	1	0	8,50	0	1
1	0	0	0	1	0	0	1	0	0	1	0	0	0	1	0	0	1	0	1	8,50	0	1
0	1	0	0	0	1	0	1	0	0	0	1	0	0	1	0	0	1	0	1	12,00	0	1
0	1	0	1	0	0	0	1	0	0	0	1	0	0	1	0	0	1	0	1	4,50	0	1
0	0	1	0	0	1	0	1	0	0	0	1	0	1	0	0	1	0	1	0	14,00	0	1
1	0	0	1	0	0	0	1	0	0	0	1	0	1	0	0	0	1	0	1	9,00	0	1
1	0	0	1	0	0	0	0	1	0	0	1	0	1	0	0	1	0	1	0	10,75	0	1
0	1	0	1	0	0	0	1	0	1	0	0	0	1	0	0	1	0	1	0	14,50	0	1
0	1	0	1	0	0	0	1	0	1	0	0	0	1	0	0	1	0	1	0	7,50	0	1
1	0	0	0	1	0	1	0	0	0	1	0	0	1	0	0	0	1	0	1	8,50	0	1
